# Supplementary material for: Neuroimaging Correlates of Treatment Response to Transcranial Magnetic Stimulation in Bipolar Depression: A Systematic Review
Source: Brain Sci. 2023 May 15;13(5):801. doi: 10.3390/brainsci13050801 (PMC10216729; doi:10.3390/brainsci13050801)
Supplement: Supplementary file 1 [file brainsci-13-00801-s001.zip]

Archive with 1 entries (1 files):
- brainsci-2371572-supplementary.pdf
